# Supplementary material for: Near-Infrared Fluorescence Imaging with Indocyanine Green for Robot-Assisted Partial Nephrectomy: A Systematic Review and Meta-Analysis
Source: Cancers (Basel). 2023 Nov 24;15(23):5560. doi: 10.3390/cancers15235560 (PMC10705226; doi:10.3390/cancers15235560)
Supplement: Supplementary file 1 [file cancers-15-05560-s001.zip]

Archive with 1 entries (1 files):
- cancers-2690824-supplementary.pdf
